# Supplementary material for: The Mosaic Architecture of NRPS-PKS in the Arbuscular Mycorrhizal Fungus Gigaspora margarita Shows a Domain With Bacterial Signature
Source: Front Microbiol. 2020 Nov 26;11:581313. doi: 10.3389/fmicb.2020.581313 (PMC7732545; doi:10.3389/fmicb.2020.581313)
Supplement: Supplementary Table 1 — List of the RNA-seq libraries used for the co-expression analysis, and the related publications/projects. [file Table_1.XLSX]

## Sheet: Sheet1
LibraryID	Type*	Condition	Reference
GOU-13	PE	Quiescent B+ spores	Salvioli et al., 2016
GOU-14	PE	Germinating B+ spores	Salvioli et al., 2016
GOU-15	PE	B+ spores treated with strigolactones	Salvioli et al., 2016
GDR-25	SE	B+ germinating spores	Salvioli et al., 2016
GDR-26	SE	B+ germinating spores	Salvioli et al., 2016
GDR-27	SE	B+ germinating spores	Salvioli et al., 2016
GDR-28	SE	B- germinating spores	Salvioli et al., 2016
GDR-29	SE	B- germinating spores	Salvioli et al., 2016
GDR-30	SE	B- germinating spores	Salvioli et al., 2016
GDR-31	SE	B+ spores treated with strigolactones	Salvioli et al., 2016
GDR-32	SE	B+ spores treated with strigolactones	Salvioli et al., 2016
GDR-33	SE	B- spores treated with strigolactones	Salvioli et al., 2016
GDR-34	SE	B- spores treated with strigolactones	Salvioli et al., 2016
BUNYW	PE	B+ germinating spores	JGI proposal ID 1450
BUNYX	PE	B+ germinating spores	JGI proposal ID 1450
BUNYY	PE	B+ germinating spores	JGI proposal ID 1450
BUOAC	PE	B+ extraradical mycelium	JGI proposal ID 1450
BUOAG	PE	B+ extraradical mycelium	JGI proposal ID 1450
BUOAH	PE	B+ extraradical mycelium	JGI proposal ID 1450
B+MYC1	PE	B+ symbiotic mycelium	Venice et al., 2020
B+MYC5	PE	B+ symbiotic mycelium	Venice et al., 2020
B+MYC7	PE	B+ symbiotic mycelium	Venice et al., 2020
B+MYC4	PE	B- symbiotic mycelium	Venice et al., 2020
B+MYC5	PE	B- symbiotic mycelium	Venice et al., 2020
B+MYC7	PE	B- symbiotic mycelium	Venice et al., 2020
