# Supplementary material for: The Mosaic Architecture of NRPS-PKS in the Arbuscular Mycorrhizal Fungus Gigaspora margarita Shows a Domain With Bacterial Signature
Source: Front Microbiol. 2020 Nov 26;11:581313. doi: 10.3389/fmicb.2020.581313 (PMC7732545; doi:10.3389/fmicb.2020.581313)
Supplement: Supplementary Table 2 — List of BLAST homologs of G. margarita NRPS-PKS, KAF0502938.1, sorted by E-value. Except for hits from the closest sequenced relative, G. rosea, the list is dominated by bacterial homologs. [file Table_2.XLSX]

## Sheet: buono
Accession	% identity	alignment length	mismatches	gap opens	query start	query end	subject start	subject end	Evalue	bit score	% positives
RIB14068.1	93802	2404	128	9	1	2383	1	2404	0.0	4454	95.92	RIB14068.1 hypothetical protein C2G38_2096885 [Gigaspora rosea]
RIB21002.1	45361	2328	953	38	86	2375	2	2048	0.0	1954	63.49	RIB21002.1 hypothetical protein C2G38_2177862 [Gigaspora rosea]
RIB15045.1	51973	1774	744	21	636	2377	2	1699	0.0	1793	69.95	RIB15045.1 hypothetical protein C2G38_2002542 [Gigaspora rosea]
RIB28562.1	53338	1393	592	18	1022	2381	609	1976	0.0	1431	71.14	RIB28562.1 hypothetical protein C2G38_2028462 [Gigaspora rosea]
RIB28562.1	49596	619	285	7	8	614	10	613	0.0	636	70.11	RIB28562.1 hypothetical protein C2G38_2028462 [Gigaspora rosea]
RIB29201.1	51074	1396	502	13	490	1881	1	1219	0.0	1393	67.19	RIB29201.1 hypothetical protein C2G38_2239037 [Gigaspora rosea]
RIB29201.1	33628	452	207	14	1938	2375	1193	1565	2.84e-53	219	51.77	RIB29201.1 hypothetical protein C2G38_2239037 [Gigaspora rosea]
REG22604.1	29115	2418	1433	76	10	2337	9	2235	0.0	962	47.77	REG22604.1 amino acid adenylation domain-containing protein [Archangium gephyra]
AKJ03615.1	29074	2418	1434	75	10	2337	4	2230	0.0	962	47.73	AKJ03615.1 Malonyl CoA-acyl carrier protein transacylase [Archangium gephyra]
WP_082175353.1	29115	2418	1433	76	10	2337	62	2288	0.0	960	47.77	WP_082175353.1 hybrid non-ribosomal peptide synthetase/type I polyketide synthase [Archangium gephyra]
OUR86931.1	29322	2493	1493	76	11	2382	14	2358	0.0	955	49.34	OUR86931.1 hypothetical protein A9Q81_27095 [Gammaproteobacteria bacterium 42_54_T18]
RWN94610.1	29199	2483	1472	74	5	2357	113	2439	0.0	914	46.60	RWN94610.1 amino acid adenylation domain-containing protein [Mesorhizobium sp.]
TIR16623.1	28947	2470	1494	73	7	2357	4	2331	0.0	908	46.72	TIR16623.1 amino acid adenylation domain-containing protein [Mesorhizobium sp.]
RWI36994.1	29265	2491	1462	79	5	2357	2	2330	0.0	907	46.97	RWI36994.1 amino acid adenylation domain-containing protein [Mesorhizobium sp.]
WP_017748552.1	29799	2537	1455	81	15	2379	2388	4770	0.0	907	47.65	WP_017748552.1 hybrid non-ribosomal peptide synthetase/type I polyketide synthase [Scytonema hofmannii]
WP_017748552.1	25369	1151	677	41	10	1086	1313	2355	2.59e-66	264	43.53	WP_017748552.1 hybrid non-ribosomal peptide synthetase/type I polyketide synthase [Scytonema hofmannii]
WP_017748552.1	32120	632	390	18	310	911	118	740	2.14e-65	261	50.00	WP_017748552.1 hybrid non-ribosomal peptide synthetase/type I polyketide synthase [Scytonema hofmannii]
WP_153423802.1	29283	2469	1453	81	5	2344	2	2306	0.0	907	47.19	WP_153423802.1 amino acid adenylation domain-containing protein [Sinorhizobium medicae]
WP_083640214.1	28105	2480	1532	73	2	2374	17	2352	0.0	904	47.10	WP_083640214.1 hybrid non-ribosomal peptide synthetase/type I polyketide synthase [Paraburkholderia phenazinium]
WP_109687933.1	28560	2479	1511	68	10	2377	29	2358	0.0	901	46.95	WP_109687933.1 amino acid adenylation domain-containing protein [Tumebacillus permanentifrigoris]
SIO03256.1	28195	2465	1517	74	18	2374	1	2320	0.0	897	47.14	SIO03256.1 amino acid adenylation domain-containing protein [Paraburkholderia phenazinium]
WP_097524030.1	28923	2479	1485	75	6	2357	3	2331	0.0	895	46.71	WP_097524030.1 hybrid non-ribosomal peptide synthetase/type I polyketide synthase [Sinorhizobium sp. BJ1]
WP_095832629.1	29223	2498	1499	75	5	2381	48	2397	0.0	894	46.48	WP_095832629.1 hybrid non-ribosomal peptide synthetase/type I polyketide synthase [Mesorhizobium sp. WSM3864]
WP_031245046.1	28773	2485	1484	76	5	2357	2	2332	0.0	890	46.88	WP_031245046.1 MULTISPECIES: hybrid non-ribosomal peptide synthetase/type I polyketide synthase [unclassified Mesorhizobium]
RWO18980.1	28900	2481	1486	75	5	2357	8	2338	0.0	888	46.72	RWO18980.1 amino acid adenylation domain-containing protein [Mesorhizobium sp.]
WP_168643521.1	29755	2487	1477	81	15	2364	2171	4524	0.0	886	47.77	WP_168643521.1 amino acid adenylation domain-containing protein [Dolichospermum sp. UHCC 0259]
WP_168643521.1	25727	1135	700	35	15	1089	1090	2141	8.13e-71	278	44.67	WP_168643521.1 amino acid adenylation domain-containing protein [Dolichospermum sp. UHCC 0259]
WP_168643521.1	27428	762	428	24	395	1107	390	1075	9.92e-57	232	45.80	WP_168643521.1 amino acid adenylation domain-containing protein [Dolichospermum sp. UHCC 0259]
WP_082616950.1	28755	2490	1482	73	10	2360	14	2350	0.0	885	46.35	WP_082616950.1 hybrid non-ribosomal peptide synthetase/type I polyketide synthase [Massilia sp. Root418]
WP_082296505.1	28704	2484	1486	77	5	2357	2	2331	0.0	882	46.10	WP_082296505.1 hybrid non-ribosomal peptide synthetase/type I polyketide synthase [Mesorhizobium loti]
RMH16882.1	28635	2469	1492	70	15	2364	2117	4434	0.0	880	46.25	RMH16882.1 amino acid adenylation domain-containing protein [Acidobacteria bacterium]
RMH16882.1	28816	642	369	20	464	1087	453	1024	2.42e-58	238	46.42	RMH16882.1 amino acid adenylation domain-containing protein [Acidobacteria bacterium]
RMH16882.1	25405	988	648	30	15	951	1056	2005	8.41e-57	232	41.50	RMH16882.1 amino acid adenylation domain-containing protein [Acidobacteria bacterium]
WP_167697642.1	29227	2330	1400	69	5	2227	2	2189	0.0	880	47.34	WP_167697642.1 amino acid adenylation domain-containing protein [bacterium M00.F.Ca.ET.152.01.1.1]
OGR24946.1	29133	2468	1466	76	15	2364	19	2321	0.0	879	47.08	OGR24946.1 hypothetical protein A2277_17210 [Desulfobacterales bacterium RIFOXYA12_FULL_46_15]
WP_135905326.1	29227	2330	1400	69	5	2227	8	2195	0.0	879	47.34	WP_135905326.1 amino acid adenylation domain-containing protein [bacterium M00.F.Ca.ET.152.01.1.1]
WP_081738878.1	29011	2468	1495	75	7	2357	4	2331	0.0	879	46.31	WP_081738878.1 hybrid non-ribosomal peptide synthetase/type I polyketide synthase [Mesorhizobium ciceri]
KQW87440.1	28687	2482	1478	73	18	2360	1	2329	0.0	878	46.33	KQW87440.1 hypothetical protein ASC94_29105 [Massilia sp. Root418]
WP_082911903.1	28789	2494	1463	78	5	2357	9	2330	0.0	875	46.51	WP_082911903.1 hybrid non-ribosomal peptide synthetase/type I polyketide synthase [Sinorhizobium americanum]
WP_064251617.1	28612	2492	1470	76	5	2357	2	2323	0.0	875	46.47	WP_064251617.1 hybrid non-ribosomal peptide synthetase/type I polyketide synthase [Sinorhizobium americanum]
WP_031213942.1	28916	2490	1474	75	5	2357	2	2332	0.0	874	46.55	WP_031213942.1 hybrid non-ribosomal peptide synthetase/type I polyketide synthase [Mesorhizobium sp. L2C084A000]
WP_164783988.1	28387	2480	1499	74	5	2357	2	2331	0.0	873	46.57	WP_164783988.1 amino acid adenylation domain-containing protein [Mesorhizobium sp. M5C.F.Cr.IN.023.01.1.1]
RUV67720.1	28387	2480	1499	74	5	2357	8	2337	0.0	873	46.57	RUV67720.1 amino acid adenylation domain-containing protein [Mesorhizobium sp. M5C.F.Cr.IN.023.01.1.1]
ESY44747.1	28781	2453	1461	76	37	2357	1	2299	0.0	870	46.88	ESY44747.1 hypothetical protein X745_32055 [Mesorhizobium sp. LNJC374B00]
WP_084646991.1	28652	2492	1467	78	7	2357	4	2325	0.0	870	46.19	WP_084646991.1 hybrid non-ribosomal peptide synthetase/type I polyketide synthase [Mesorhizobium sp. WSM2561]
WP_023833277.1	29035	2497	1470	82	7	2364	4	2337	0.0	869	46.14	WP_023833277.1 hybrid non-ribosomal peptide synthetase/type I polyketide synthase [Mesorhizobium sp. L103C119B0]
WP_156942664.1	28991	2487	1489	78	5	2364	2	2338	0.0	867	45.96	WP_156942664.1 amino acid adenylation domain-containing protein [Mesorhizobium sp. L48C026A00]
ESZ19950.1	28894	2478	1466	75	17	2357	2	2320	0.0	867	46.49	ESZ19950.1 hypothetical protein X734_31850 [Mesorhizobium sp. L2C084A000]
WP_031251498.1	28899	2488	1491	76	5	2364	8	2345	0.0	859	46.02	WP_031251498.1 hybrid non-ribosomal peptide synthetase/type I polyketide synthase [Mesorhizobium sp. LSHC412B00]
WP_027170194.1	28248	2471	1510	72	7	2357	4	2331	0.0	858	46.05	WP_027170194.1 hybrid non-ribosomal peptide synthetase/type I polyketide synthase [Mesorhizobium sp. WSM3224]
ESX84924.1	28899	2488	1491	76	5	2364	2	2339	0.0	858	46.02	ESX84924.1 hypothetical protein X756_24210 [Mesorhizobium sp. LSHC412B00]
OGV18844.1	28509	2508	1486	73	15	2379	83	2426	0.0	853	47.21	OGV18844.1 hypothetical protein A2X47_13995 [Lentisphaerae bacterium GWF2_38_69]
WP_006682090.1	29120	2215	1343	63	244	2364	2952	5033	0.0	848	48.04	WP_006682090.1 hybrid non-ribosomal peptide synthetase/type I polyketide synthase [Candidatus Glomeribacter gigasporarum]
WP_006682090.1	35305	524	285	18	460	942	516	1026	3.39e-62	250	52.67	WP_006682090.1 hybrid non-ribosomal peptide synthetase/type I polyketide synthase [Candidatus Glomeribacter gigasporarum]
WP_006682090.1	29087	526	307	22	463	942	1647	2152	1.52e-34	159	46.77	WP_006682090.1 hybrid non-ribosomal peptide synthetase/type I polyketide synthase [Candidatus Glomeribacter gigasporarum]
RWD87085.1	28173	2474	1513	75	5	2357	8	2338	0.0	845	45.84	RWD87085.1 amino acid adenylation domain-containing protein [Mesorhizobium sp.]
ESZ12162.1	29659	2286	1363	71	193	2364	22	2176	0.0	833	46.76	ESZ12162.1 hypothetical protein X737_27550 [Mesorhizobium sp. L48C026A00]
WP_052335421.1	31437	1934	1133	56	235	2078	349	2179	0.0	833	49.79	WP_052335421.1 MULTISPECIES: hybrid non-ribosomal peptide synthetase/type I polyketide synthase [Nostocales]
WP_052335421.1	24412	1147	690	41	15	1089	2242	3283	7.92e-68	268	44.12	WP_052335421.1 MULTISPECIES: hybrid non-ribosomal peptide synthetase/type I polyketide synthase [Nostocales]
WP_052335421.1	25562	356	231	11	2036	2377	3217	3552	1.24e-21	116	49.16	WP_052335421.1 MULTISPECIES: hybrid non-ribosomal peptide synthetase/type I polyketide synthase [Nostocales]
WP_096578712.1	32938	1770	992	51	405	2078	518	2188	0.0	827	50.68	WP_096578712.1 MULTISPECIES: hybrid non-ribosomal peptide synthetase/type I polyketide synthase [Nostocales]
WP_096578712.1	24869	1146	686	43	15	1089	2251	3292	1.01e-68	271	45.20	WP_096578712.1 MULTISPECIES: hybrid non-ribosomal peptide synthetase/type I polyketide synthase [Nostocales]
WP_096578712.1	25706	354	233	10	2036	2377	3226	3561	1.09e-22	120	48.59	WP_096578712.1 MULTISPECIES: hybrid non-ribosomal peptide synthetase/type I polyketide synthase [Nostocales]
WP_096727855.1	32690	1762	1021	51	405	2084	518	2196	0.0	825	51.08	WP_096727855.1 hybrid non-ribosomal peptide synthetase/type I polyketide synthase [Nostoc carneum]
WP_096727855.1	24891	1149	682	43	15	1089	2253	3294	4.54e-67	266	44.21	WP_096727855.1 hybrid non-ribosomal peptide synthetase/type I polyketide synthase [Nostoc carneum]
WP_096727855.1	26124	356	229	11	2036	2377	3228	3563	1.47e-22	119	49.16	WP_096727855.1 hybrid non-ribosomal peptide synthetase/type I polyketide synthase [Nostoc carneum]
WP_149685146.1	28553	2350	1394	72	8	2232	637	2826	0.0	824	47.40	WP_149685146.1 amino acid adenylation domain-containing protein [Ectothiorhodospiraceae bacterium BW-2]
WP_149685146.1	26929	635	367	20	462	1062	19	590	5.51e-42	183	45.20	WP_149685146.1 amino acid adenylation domain-containing protein [Ectothiorhodospiraceae bacterium BW-2]
WP_030410639.1	28363	2193	1352	58	246	2364	3329	5376	0.0	819	46.24	WP_030410639.1 hybrid non-ribosomal peptide synthetase/type I polyketide synthase [Streptomyces sp. NRRL S-1448]
WP_030410639.1	28406	778	454	33	236	951	290	1026	1.97e-56	231	46.14	WP_030410639.1 hybrid non-ribosomal peptide synthetase/type I polyketide synthase [Streptomyces sp. NRRL S-1448]
WP_030410639.1	29012	486	301	20	487	944	2073	2542	4.13e-33	154	47.53	WP_030410639.1 hybrid non-ribosomal peptide synthetase/type I polyketide synthase [Streptomyces sp. NRRL S-1448]
WP_085031317.1	27556	2475	1519	75	5	2357	2	2324	0.0	818	46.10	WP_085031317.1 hybrid non-ribosomal peptide synthetase/type I polyketide synthase [Ensifer aridi]
RZL50966.1	33918	1710	949	53	461	2114	1	1585	0.0	803	52.22	RZL50966.1 amino acid adenylation domain-containing protein [Pedobacter sp.]
WP_141592363.1	30193	1964	1141	61	490	2375	3604	5415	0.0	788	48.47	WP_141592363.1 amino acid adenylation domain-containing protein [Myxococcus sp. AB056]
WP_141592363.1	23185	992	665	31	9	942	80	1032	2.45e-53	221	42.44	WP_141592363.1 amino acid adenylation domain-containing protein [Myxococcus sp. AB056]
WP_141592363.1	27510	498	302	20	487	942	2085	2565	1.21e-30	146	45.98	WP_141592363.1 amino acid adenylation domain-containing protein [Myxococcus sp. AB056]
CCA29203.1	30112	1966	1142	59	489	2375	3603	5415	0.0	783	48.42	CCA29203.1 non-ribosomal peptide synthetase/polyketide synthase [Myxococcus xanthus]
CCA29203.1	23085	992	666	31	9	942	80	1032	4.13e-54	223	42.54	CCA29203.1 non-ribosomal peptide synthetase/polyketide synthase [Myxococcus xanthus]
CCA29203.1	27309	498	303	20	487	942	2085	2565	3.34e-30	145	45.98	CCA29203.1 non-ribosomal peptide synthetase/polyketide synthase [Myxococcus xanthus]
WP_113651832.1	32979	1695	973	49	463	2107	3	1584	0.0	781	51.50	WP_113651832.1 amino acid adenylation domain-containing protein [Pedobacter namyangjuensis]
WP_038876726.1	29082	2125	1291	62	296	2361	3359	5326	0.0	781	46.68	WP_038876726.1 MULTISPECIES: hybrid non-ribosomal peptide synthetase/type I polyketide synthase [Serratia]
WP_038876726.1	28996	538	334	14	464	967	522	1045	4.25e-45	194	47.77	WP_038876726.1 MULTISPECIES: hybrid non-ribosomal peptide synthetase/type I polyketide synthase [Serratia]
WP_038876726.1	28517	526	317	21	466	958	2038	2537	3.41e-34	158	46.39	WP_038876726.1 MULTISPECIES: hybrid non-ribosomal peptide synthetase/type I polyketide synthase [Serratia]
WP_038883697.1	29082	2125	1291	62	296	2361	3359	5326	0.0	781	46.68	WP_038883697.1 hybrid non-ribosomal peptide synthetase/type I polyketide synthase [Serratia marcescens]
WP_038883697.1	28996	538	334	14	464	967	522	1045	4.43e-45	194	47.77	WP_038883697.1 hybrid non-ribosomal peptide synthetase/type I polyketide synthase [Serratia marcescens]
WP_038883697.1	28517	526	317	21	466	958	2038	2537	3.44e-34	158	46.39	WP_038883697.1 hybrid non-ribosomal peptide synthetase/type I polyketide synthase [Serratia marcescens]
WP_134268248.1	29082	2125	1291	62	296	2361	3359	5326	0.0	781	46.68	WP_134268248.1 amino acid adenylation domain-containing protein [Serratia marcescens]
WP_134268248.1	28810	538	335	14	464	967	522	1045	1.59e-44	192	47.58	WP_134268248.1 amino acid adenylation domain-containing protein [Serratia marcescens]
WP_134268248.1	28517	526	317	21	466	958	2038	2537	4.13e-34	157	46.20	WP_134268248.1 amino acid adenylation domain-containing protein [Serratia marcescens]
WP_055312249.1	29082	2125	1291	62	296	2361	3359	5326	0.0	780	46.64	WP_055312249.1 hybrid non-ribosomal peptide synthetase/type I polyketide synthase [Serratia marcescens]
WP_055312249.1	28810	538	335	14	464	967	522	1045	1.97e-44	192	47.58	WP_055312249.1 hybrid non-ribosomal peptide synthetase/type I polyketide synthase [Serratia marcescens]
WP_055312249.1	28517	526	317	21	466	958	2038	2537	3.58e-34	158	46.39	WP_055312249.1 hybrid non-ribosomal peptide synthetase/type I polyketide synthase [Serratia marcescens]
WP_104456923.1	29082	2125	1291	62	296	2361	693	2660	0.0	780	46.64	WP_104456923.1 MULTISPECIES: hybrid non-ribosomal peptide synthetase/type I polyketide synthase [unclassified Serratia]
WP_110681141.1	28921	2123	1297	61	296	2361	3359	5326	0.0	780	46.68	WP_110681141.1 amino acid adenylation domain-containing protein [Serratia marcescens]
WP_110681141.1	28996	538	334	14	464	967	522	1045	3.44e-45	194	47.77	WP_110681141.1 amino acid adenylation domain-containing protein [Serratia marcescens]
WP_110681141.1	28517	526	317	21	466	958	2038	2537	3.71e-34	157	46.39	WP_110681141.1 amino acid adenylation domain-containing protein [Serratia marcescens]
WP_048234382.1	29035	2125	1292	62	296	2361	3359	5326	0.0	780	46.68	WP_048234382.1 hybrid non-ribosomal peptide synthetase/type I polyketide synthase [Serratia marcescens]
WP_048234382.1	28996	538	334	14	464	967	522	1045	4.39e-45	194	47.77	WP_048234382.1 hybrid non-ribosomal peptide synthetase/type I polyketide synthase [Serratia marcescens]
WP_048234382.1	28517	526	317	21	466	958	2038	2537	3.47e-34	158	46.39	WP_048234382.1 hybrid non-ribosomal peptide synthetase/type I polyketide synthase [Serratia marcescens]
WP_146223019.1	28921	2123	1297	61	296	2361	555	2522	0.0	779	46.63	WP_146223019.1 amino acid adenylation domain-containing protein, partial [Serratia marcescens]
WP_110610886.1	29082	2125	1291	62	296	2361	3359	5326	0.0	779	46.64	WP_110610886.1 amino acid adenylation domain-containing protein [Serratia marcescens]
WP_110610886.1	28810	538	335	14	464	967	522	1045	1.41e-44	192	47.58	WP_110610886.1 amino acid adenylation domain-containing protein [Serratia marcescens]
WP_110610886.1	28517	526	317	21	466	958	2038	2537	3.74e-34	157	46.39	WP_110610886.1 amino acid adenylation domain-containing protein [Serratia marcescens]
WP_060442398.1	29035	2125	1292	62	296	2361	3359	5326	0.0	779	46.68	WP_060442398.1 hybrid non-ribosomal peptide synthetase/type I polyketide synthase [Serratia marcescens]
WP_060442398.1	28810	538	335	14	464	967	522	1045	1.56e-44	192	47.58	WP_060442398.1 hybrid non-ribosomal peptide synthetase/type I polyketide synthase [Serratia marcescens]
WP_060442398.1	28707	526	316	21	466	958	2038	2537	1.27e-34	159	46.39	WP_060442398.1 hybrid non-ribosomal peptide synthetase/type I polyketide synthase [Serratia marcescens]
WP_110614489.1	29082	2125	1291	62	296	2361	3359	5326	0.0	779	46.64	WP_110614489.1 amino acid adenylation domain-containing protein [Serratia marcescens]
WP_110614489.1	28810	538	335	14	464	967	522	1045	1.48e-44	192	47.58	WP_110614489.1 amino acid adenylation domain-containing protein [Serratia marcescens]
WP_110614489.1	28517	526	317	21	466	958	2038	2537	4.06e-34	157	46.39	WP_110614489.1 amino acid adenylation domain-containing protein [Serratia marcescens]
PYA66731.1	28921	2123	1297	61	296	2361	553	2520	0.0	779	46.63	PYA66731.1 hypothetical protein DMW48_25140 [Serratia marcescens]
WP_147095381.1	29035	2125	1296	62	296	2361	3359	5330	0.0	779	46.64	WP_147095381.1 amino acid adenylation domain-containing protein [Serratia marcescens]
WP_147095381.1	28810	538	335	14	464	967	522	1045	1.61e-44	192	47.58	WP_147095381.1 amino acid adenylation domain-containing protein [Serratia marcescens]
WP_147095381.1	28707	526	316	21	466	958	2038	2537	1.28e-34	159	46.39	WP_147095381.1 amino acid adenylation domain-containing protein [Serratia marcescens]
WP_110684156.1	28921	2123	1297	61	296	2361	3359	5326	0.0	779	46.63	WP_110684156.1 amino acid adenylation domain-containing protein [Serratia marcescens]
WP_110684156.1	28996	538	334	14	464	967	522	1045	2.91e-45	194	47.77	WP_110684156.1 amino acid adenylation domain-containing protein [Serratia marcescens]
WP_110684156.1	28517	526	317	21	466	958	2038	2537	3.24e-34	158	46.39	WP_110684156.1 amino acid adenylation domain-containing protein [Serratia marcescens]
WP_110711459.1	28921	2123	1297	61	296	2361	3359	5326	0.0	779	46.63	WP_110711459.1 amino acid adenylation domain-containing protein [Serratia marcescens]
WP_110711459.1	28996	538	334	14	464	967	522	1045	3.17e-45	194	47.77	WP_110711459.1 amino acid adenylation domain-containing protein [Serratia marcescens]
WP_110711459.1	28517	526	317	21	466	958	2038	2537	3.27e-34	158	46.39	WP_110711459.1 amino acid adenylation domain-containing protein [Serratia marcescens]
WP_146224860.1	28921	2123	1297	61	296	2361	3137	5104	0.0	779	46.63	WP_146224860.1 amino acid adenylation domain-containing protein, partial [Serratia marcescens]
WP_146224860.1	28996	538	334	14	464	967	300	823	3.53e-45	194	47.77	WP_146224860.1 amino acid adenylation domain-containing protein, partial [Serratia marcescens]
WP_146224860.1	28517	526	317	21	466	958	1816	2315	3.44e-34	158	46.39	WP_146224860.1 amino acid adenylation domain-containing protein, partial [Serratia marcescens]
PYA28110.1	28921	2123	1297	61	296	2361	3141	5108	0.0	778	46.63	PYA28110.1 hypothetical protein DMW50_26145 [Serratia marcescens]
PYA28110.1	28996	538	334	14	464	967	304	827	3.62e-45	194	47.77	PYA28110.1 hypothetical protein DMW50_26145 [Serratia marcescens]
PYA28110.1	28517	526	317	21	466	958	1820	2319	3.50e-34	158	46.39	PYA28110.1 hypothetical protein DMW50_26145 [Serratia marcescens]
WP_146224623.1	28921	2123	1297	61	296	2361	3141	5108	0.0	778	46.63	WP_146224623.1 amino acid adenylation domain-containing protein, partial [Serratia marcescens]
WP_146224623.1	28996	538	334	14	464	967	304	827	3.56e-45	194	47.77	WP_146224623.1 amino acid adenylation domain-containing protein, partial [Serratia marcescens]
WP_146224623.1	28517	526	317	21	466	958	1820	2319	3.56e-34	158	46.39	WP_146224623.1 amino acid adenylation domain-containing protein, partial [Serratia marcescens]
WP_055316376.1	29082	2125	1291	62	296	2361	3359	5326	0.0	778	46.64	WP_055316376.1 MULTISPECIES: hybrid non-ribosomal peptide synthetase/type I polyketide synthase [Serratia]
WP_055316376.1	28810	538	335	14	464	967	522	1045	1.50e-44	192	47.58	WP_055316376.1 MULTISPECIES: hybrid non-ribosomal peptide synthetase/type I polyketide synthase [Serratia]
WP_055316376.1	28327	526	318	21	466	958	2038	2537	3.40e-33	154	46.20	WP_055316376.1 MULTISPECIES: hybrid non-ribosomal peptide synthetase/type I polyketide synthase [Serratia]
WP_080490712.1	29035	2125	1292	62	296	2361	3359	5326	0.0	778	46.68	WP_080490712.1 hybrid non-ribosomal peptide synthetase/type I polyketide synthase [Serratia marcescens]
WP_080490712.1	28810	538	335	14	464	967	522	1045	1.59e-44	192	47.58	WP_080490712.1 hybrid non-ribosomal peptide synthetase/type I polyketide synthase [Serratia marcescens]
WP_080490712.1	28517	526	317	21	466	958	2038	2537	3.03e-34	158	46.39	WP_080490712.1 hybrid non-ribosomal peptide synthetase/type I polyketide synthase [Serratia marcescens]
WP_110597380.1	28921	2123	1297	61	296	2361	3359	5326	0.0	778	46.63	WP_110597380.1 amino acid adenylation domain-containing protein [Serratia marcescens]
WP_110597380.1	28996	538	334	14	464	967	522	1045	3.27e-45	194	47.77	WP_110597380.1 amino acid adenylation domain-containing protein [Serratia marcescens]
WP_110597380.1	28517	526	317	21	466	958	2038	2537	3.55e-34	158	46.39	WP_110597380.1 amino acid adenylation domain-containing protein [Serratia marcescens]
AVU31170.1	28988	2125	1293	62	296	2361	3359	5326	0.0	778	46.64	AVU31170.1 hypothetical protein AS657_14835 [Serratia marcescens]
AVU31170.1	28996	538	334	14	464	967	522	1045	4.51e-45	194	47.77	AVU31170.1 hypothetical protein AS657_14835 [Serratia marcescens]
AVU31170.1	28327	526	318	21	466	958	2038	2537	7.38e-34	157	46.39	AVU31170.1 hypothetical protein AS657_14835 [Serratia marcescens]
PYA96634.1	28921	2123	1297	61	296	2361	3114	5081	0.0	777	46.63	PYA96634.1 hypothetical protein DMW49_26645 [Serratia marcescens]
PYA96634.1	28996	538	334	14	464	967	277	800	4.54e-45	194	47.77	PYA96634.1 hypothetical protein DMW49_26645 [Serratia marcescens]
PYA96634.1	28517	526	317	21	466	958	1793	2292	4.24e-34	157	46.39	PYA96634.1 hypothetical protein DMW49_26645 [Serratia marcescens]
WP_146225255.1	28921	2123	1297	61	296	2361	3116	5083	0.0	777	46.63	WP_146225255.1 amino acid adenylation domain-containing protein, partial [Serratia marcescens]
WP_146225255.1	28996	538	334	14	464	967	279	802	4.31e-45	194	47.77	WP_146225255.1 amino acid adenylation domain-containing protein, partial [Serratia marcescens]
WP_146225255.1	28517	526	317	21	466	958	1795	2294	4.00e-34	157	46.39	WP_146225255.1 amino acid adenylation domain-containing protein, partial [Serratia marcescens]
WP_146223728.1	28921	2123	1297	61	296	2361	3120	5087	0.0	777	46.63	WP_146223728.1 amino acid adenylation domain-containing protein, partial [Serratia marcescens]
WP_146223728.1	28996	538	334	14	464	967	283	806	4.43e-45	194	47.77	WP_146223728.1 amino acid adenylation domain-containing protein, partial [Serratia marcescens]
WP_146223728.1	28517	526	317	21	466	958	1799	2298	4.17e-34	157	46.39	WP_146223728.1 amino acid adenylation domain-containing protein, partial [Serratia marcescens]
WP_110593930.1	28921	2123	1297	61	296	2361	3102	5069	0.0	777	46.63	WP_110593930.1 amino acid adenylation domain-containing protein [Serratia marcescens]
WP_110593930.1	28996	538	334	14	464	967	265	788	4.81e-45	194	47.77	WP_110593930.1 amino acid adenylation domain-containing protein [Serratia marcescens]
WP_110593930.1	28517	526	317	21	466	958	1781	2280	4.28e-34	157	46.39	WP_110593930.1 amino acid adenylation domain-containing protein [Serratia marcescens]
WP_089181045.1	28988	2125	1293	62	296	2361	3359	5326	0.0	777	46.59	WP_089181045.1 hybrid non-ribosomal peptide synthetase/type I polyketide synthase [Serratia marcescens]
WP_089181045.1	28996	538	334	14	464	967	522	1045	4.94e-45	194	47.77	WP_089181045.1 hybrid non-ribosomal peptide synthetase/type I polyketide synthase [Serratia marcescens]
WP_089181045.1	28137	526	319	21	466	958	2038	2537	1.75e-33	155	46.39	WP_089181045.1 hybrid non-ribosomal peptide synthetase/type I polyketide synthase [Serratia marcescens]
WP_164067361.1	28874	2123	1298	61	296	2361	3359	5326	0.0	777	46.59	WP_164067361.1 amino acid adenylation domain-containing protein [Serratia marcescens]
WP_164067361.1	28996	538	334	14	464	967	522	1045	5.07e-45	194	47.77	WP_164067361.1 amino acid adenylation domain-containing protein [Serratia marcescens]
WP_164067361.1	28327	526	318	21	466	958	2038	2537	6.90e-34	157	46.39	WP_164067361.1 amino acid adenylation domain-containing protein [Serratia marcescens]
SAY43819.1	28988	2125	1293	62	296	2361	3359	5326	0.0	776	46.64	SAY43819.1 Linear gramicidin synthase subunit D [Serratia marcescens]
SAY43819.1	28996	538	334	14	464	967	522	1045	4.25e-45	194	47.77	SAY43819.1 Linear gramicidin synthase subunit D [Serratia marcescens]
SAY43819.1	28327	526	318	21	466	958	2038	2537	5.41e-34	157	46.39	SAY43819.1 Linear gramicidin synthase subunit D [Serratia marcescens]
WP_049204958.1	28827	2123	1299	61	296	2361	3359	5326	0.0	776	46.59	WP_049204958.1 hybrid non-ribosomal peptide synthetase/type I polyketide synthase [Serratia marcescens]
WP_049204958.1	28996	538	334	14	464	967	522	1045	4.74e-45	194	47.77	WP_049204958.1 hybrid non-ribosomal peptide synthetase/type I polyketide synthase [Serratia marcescens]
WP_049204958.1	28407	521	324	21	466	958	2038	2537	1.78e-33	155	47.02	WP_049204958.1 hybrid non-ribosomal peptide synthetase/type I polyketide synthase [Serratia marcescens]
WP_099817126.1	28874	2123	1298	61	296	2361	3359	5326	0.0	776	46.59	WP_099817126.1 MULTISPECIES: hybrid non-ribosomal peptide synthetase/type I polyketide synthase [unclassified Serratia]
WP_099817126.1	28996	538	334	14	464	967	522	1045	5.24e-45	193	47.77	WP_099817126.1 MULTISPECIES: hybrid non-ribosomal peptide synthetase/type I polyketide synthase [unclassified Serratia]
WP_099817126.1	28327	526	318	21	466	958	2038	2537	7.50e-34	157	46.39	WP_099817126.1 MULTISPECIES: hybrid non-ribosomal peptide synthetase/type I polyketide synthase [unclassified Serratia]
WP_047730428.1	28988	2125	1293	62	296	2361	3359	5326	0.0	776	46.59	WP_047730428.1 hybrid non-ribosomal peptide synthetase/type I polyketide synthase [Serratia marcescens]
WP_047730428.1	28810	538	335	14	464	967	522	1045	1.47e-44	192	47.58	WP_047730428.1 hybrid non-ribosomal peptide synthetase/type I polyketide synthase [Serratia marcescens]
WP_047730428.1	28517	526	317	21	466	958	2038	2537	3.41e-34	158	46.39	WP_047730428.1 hybrid non-ribosomal peptide synthetase/type I polyketide synthase [Serratia marcescens]
QHI78810.1	28988	2125	1293	62	296	2361	3359	5326	0.0	776	46.64	QHI78810.1 amino acid adenylation domain-containing protein [Serratia sp. NGAS9]
QHI78810.1	28996	538	334	14	464	967	522	1045	5.02e-45	194	47.77	QHI78810.1 amino acid adenylation domain-containing protein [Serratia sp. NGAS9]
QHI78810.1	28327	526	318	21	466	958	2038	2537	6.67e-34	157	46.39	QHI78810.1 amino acid adenylation domain-containing protein [Serratia sp. NGAS9]
WP_061872597.1	28988	2125	1295	62	296	2361	3359	5328	0.0	776	46.68	WP_061872597.1 hybrid non-ribosomal peptide synthetase/type I polyketide synthase [Serratia marcescens]
WP_061872597.1	28810	538	335	14	464	967	522	1045	1.59e-44	192	47.58	WP_061872597.1 hybrid non-ribosomal peptide synthetase/type I polyketide synthase [Serratia marcescens]
WP_061872597.1	28707	526	316	21	466	958	2038	2537	1.31e-34	159	46.39	WP_061872597.1 hybrid non-ribosomal peptide synthetase/type I polyketide synthase [Serratia marcescens]
WP_060433399.1	28894	2125	1297	60	296	2361	3359	5328	0.0	776	46.40	WP_060433399.1 hybrid non-ribosomal peptide synthetase/type I polyketide synthase [Serratia marcescens]
WP_060433399.1	28810	538	335	14	464	967	522	1045	1.55e-44	192	47.58	WP_060433399.1 hybrid non-ribosomal peptide synthetase/type I polyketide synthase [Serratia marcescens]
WP_060433399.1	29356	528	310	21	466	958	2038	2537	4.57e-34	157	46.78	WP_060433399.1 hybrid non-ribosomal peptide synthetase/type I polyketide synthase [Serratia marcescens]
WP_049295884.1	28874	2123	1298	61	296	2361	3359	5326	0.0	776	46.59	WP_049295884.1 hybrid non-ribosomal peptide synthetase/type I polyketide synthase [Serratia marcescens]
WP_049295884.1	28996	538	334	14	464	967	522	1045	4.74e-45	194	47.77	WP_049295884.1 hybrid non-ribosomal peptide synthetase/type I polyketide synthase [Serratia marcescens]
WP_049295884.1	28327	526	318	21	466	958	2038	2537	7.07e-34	157	46.39	WP_049295884.1 hybrid non-ribosomal peptide synthetase/type I polyketide synthase [Serratia marcescens]
WP_060433425.1	28988	2125	1293	62	296	2361	3359	5326	0.0	776	46.68	WP_060433425.1 hybrid non-ribosomal peptide synthetase/type I polyketide synthase [Serratia marcescens]
WP_060433425.1	28996	538	334	14	464	967	522	1045	5.75e-45	193	47.77	WP_060433425.1 hybrid non-ribosomal peptide synthetase/type I polyketide synthase [Serratia marcescens]
WP_060433425.1	28327	526	318	21	466	958	2038	2537	9.17e-34	156	46.39	WP_060433425.1 hybrid non-ribosomal peptide synthetase/type I polyketide synthase [Serratia marcescens]
WP_102779173.1	28988	2125	1295	62	296	2361	3359	5328	0.0	776	46.68	WP_102779173.1 hybrid non-ribosomal peptide synthetase/type I polyketide synthase [Serratia marcescens]
WP_102779173.1	28810	538	335	14	464	967	522	1045	2.30e-44	191	47.40	WP_102779173.1 hybrid non-ribosomal peptide synthetase/type I polyketide synthase [Serratia marcescens]
WP_102779173.1	28517	526	317	21	466	958	2038	2537	3.64e-34	158	46.39	WP_102779173.1 hybrid non-ribosomal peptide synthetase/type I polyketide synthase [Serratia marcescens]
WP_164099803.1	28988	2125	1293	62	296	2361	3359	5326	0.0	776	46.64	WP_164099803.1 amino acid adenylation domain-containing protein [Serratia marcescens]
WP_164099803.1	28996	538	334	14	464	967	522	1045	5.02e-45	194	47.77	WP_164099803.1 amino acid adenylation domain-containing protein [Serratia marcescens]
WP_164099803.1	28327	526	318	21	466	958	2038	2537	6.78e-34	157	46.39	WP_164099803.1 amino acid adenylation domain-containing protein [Serratia marcescens]
WP_164063061.1	28941	2125	1294	62	296	2361	3359	5326	0.0	776	46.64	WP_164063061.1 amino acid adenylation domain-containing protein [Serratia marcescens]
WP_164063061.1	28996	538	334	14	464	967	522	1045	5.15e-45	194	47.77	WP_164063061.1 amino acid adenylation domain-containing protein [Serratia marcescens]
WP_164063061.1	28407	521	324	21	466	958	2038	2537	2.02e-33	155	47.02	WP_164063061.1 amino acid adenylation domain-containing protein [Serratia marcescens]
WP_151429319.1	28941	2125	1294	62	296	2361	3359	5326	0.0	776	46.68	WP_151429319.1 amino acid adenylation domain-containing protein [Serratia marcescens]
WP_151429319.1	28996	538	334	14	464	967	522	1045	4.54e-45	194	47.77	WP_151429319.1 amino acid adenylation domain-containing protein [Serratia marcescens]
WP_151429319.1	28407	521	324	21	466	958	2038	2537	2.05e-33	155	47.02	WP_151429319.1 amino acid adenylation domain-containing protein [Serratia marcescens]
WP_049209077.1	28874	2123	1298	61	296	2361	3359	5326	0.0	775	46.59	WP_049209077.1 hybrid non-ribosomal peptide synthetase/type I polyketide synthase [Serratia marcescens]
WP_049209077.1	29182	538	333	14	464	967	522	1045	1.43e-45	195	47.96	WP_049209077.1 hybrid non-ribosomal peptide synthetase/type I polyketide synthase [Serratia marcescens]
WP_049209077.1	28327	526	318	21	466	958	2038	2537	7.25e-34	157	46.39	WP_049209077.1 hybrid non-ribosomal peptide synthetase/type I polyketide synthase [Serratia marcescens]
WP_074053847.1	29035	2125	1293	61	296	2361	3359	5327	0.0	775	46.40	WP_074053847.1 hybrid non-ribosomal peptide synthetase/type I polyketide synthase [Serratia marcescens]
WP_074053847.1	28785	535	339	13	464	967	522	1045	6.29e-44	190	47.48	WP_074053847.1 hybrid non-ribosomal peptide synthetase/type I polyketide synthase [Serratia marcescens]
WP_074053847.1	28327	526	318	21	466	958	2038	2537	1.94e-34	159	46.58	WP_074053847.1 hybrid non-ribosomal peptide synthetase/type I polyketide synthase [Serratia marcescens]
